# Supplementary material for: Bamboo Plant Part Preference Affects the Nutrients Digestibility and Intestinal Microbiota of Geriatric Giant Pandas
Source: Animals (Basel). 2023 Feb 25;13(5):844. doi: 10.3390/ani13050844 (PMC10000146; doi:10.3390/ani13050844)
Supplement: Supplementary file 1 [file animals-13-00844-s001.zip]

Archive with 1 entries (1 files):
- animals-2171654-supplementary.pdf
